# Supplementary material for: Identification of New Potential Prognostic and Predictive Markers in High-Grade Osteosarcoma Using Whole Exome Sequencing
Source: Int J Mol Sci. 2023 Jun 13;24(12):10086. doi: 10.3390/ijms241210086 (PMC10298506; doi:10.3390/ijms241210086)
Supplement: Supplementary file 1 [file ijms-24-10086-s001.zip]

Archive with 1 entries (1 files):
- ijms-2436824-supplementary.pdf
